# Supplementary material for: Butanediammonium Salt Additives for Increasing Functional and Operando Stability of Light-Harvesting Materials in Perovskite Solar Cells
Source: Nanomaterials (Basel). 2022 Dec 7;12(24):4357. doi: 10.3390/nano12244357 (PMC9784390; doi:10.3390/nano12244357)
Supplement: Supplementary file 1 [file nanomaterials-12-04357-s001.zip]

Archive with 1 entries (1 files):
- nanomaterials-2061149-supplementary.pdf
